# Supplementary material for: Visual and textual cues in online presentations of natural foods are associated with taste inference and cognitive engagement
Source: PLoS One. 2026 Jun 18;21(6):e0351115. doi: 10.1371/journal.pone.0351115 (PMC13278428; doi:10.1371/journal.pone.0351115)
Supplement: S1 File — The file contains two tables: (1) path coefficient comparison across Mode A and Mode B, including differences, p-values, and hypothesis support; (2) model fit and explained variance comparison. (XLSX) [file pone.0351115.s001.xlsx]

## Sheet: S1_File
Table S1. Path coefficient comparison: Mode A versus Mode B.
Path	Mode A (β)	Mode B (β)	Difference	p-value (Mode A)	p-value (Mode B)	Support
Perceived Naturalness -> Perceived Credibility	0.537	0.541	-0.004	0	0	Yes
Perceived Naturalness -> Product-related Cognitive Engagement	0.092	0.091	0.001	0.039	0.041	Yes
Perceived Naturalness -> Taste Inference	0.154	0.17	-0.016	0.002	0	Yes
Perceived Credibility -> Product-related Cognitive Engagement	0.336	0.326	0.01	0	0	Yes
Perceived Credibility -> Taste Inference	0.597	0.592	0.005	0	0	Yes
Taste Inference -> Product-related Cognitive Engagement	0.422	0.437	-0.015	0	0	Yes
Age -> Product-related Cognitive Engagement	0.104	0.082	0.022	0.022	0.045	Yes
Age×Taste Inference -> Product-related Cognitive Engagement	-0.142	-0.181	0.039	0.005	0.001	Yes
Note: Maximum absolute difference in path coefficients = 0.039. All hypothesis support patterns remain unchanged.
Table S2. Model fit and explained variance comparison.
Model Fit / Explained Variance	Mode A	Mode B
R² (Product-related Cognitive Engagement)	0.646	0.657
R² (Taste Inference)	0.479	0.489
R² (Perceived Credibility)	0.289	0.293
SRMR	0.063	0.042
Note: Mode B produces higher R² and lower SRMR due to its mathematical optimization of explained variance. However, this does not indicate superior model fit because Mode B is theoretically misspecified for reflective measurement models. Mode A remains the appropriate and primary estimation method.
