# Supplementary material for: Visual and textual cues in online presentations of natural foods are associated with taste inference and cognitive engagement
Source: PLoS One. 2026 Jun 18;21(6):e0351115. doi: 10.1371/journal.pone.0351115 (PMC13278428; doi:10.1371/journal.pone.0351115)
Supplement: S2 File — The dataset contains individual-level responses from 320 participants in CSV format. Variable definitions: PN (perceived naturalness), PC (perceived credibility), TI (taste inference), PCE (product-related cognitive engagement), image_check/title_check/platform_check (manipulation checks), platform_familiarity/cover_liking (manipulation check controls), image_type/title_type/platform_type (experimental conditions, 0/1 coding). (CSV) [file pone.0351115.s002.csv]

PN	PN1	PN2	PN3	PN4	PC	PC1	PC2	PC3	PC4	TI	TI1	TI2	TI3	TI4	TI5	PCE	PCE1	PCE2	PCE3	Image Check	Cover Liking	Title Check	Platform Check	Platform Familiarity	Image Types	Title Types	Platform Types
5.25	7	4	5	5	4.25	4	4	4	5	2	2	1	2	1	4	1.67	3	1	1	7	2	6	1	4	1	0	0
4.25	4	5	4	4	3.75	4	3	4	4	5.4	6	6	7	4	4	1.67	2	2	1	5	5	6	2	7	1	0	0
6.25	7	6	7	5	5.5	6	5	6	5	5.6	6	7	6	5	4	2	2	3	1	2	4	6	2	7	1	0	0
4.75	5	4	5	5	3	4	2	3	3	5.2	5	6	5	5	5	3.33	4	3	3	5	3	2	6	5	1	1	1
5.5	6	5	6	5	4.5	4	4	5	5	4.8	6	6	5	4	3	2.67	3	2	3	6	5	6	3	6	1	0	1
2.75	3	2	3	3	2.75	3	3	3	2	3.4	4	3	4	3	3	3	3	3	3	5	3	5	3	5	1	0	0
5.75	6	5	7	5	4.5	4	4	5	5	4.2	5	5	4	4	3	2.67	4	2	2	5	3	6	6	6	1	0	1
2.5	3	2	2	3	2.5	3	3	2	2	2.4	3	2	2	3	2	2.67	4	2	2	5	2	7	6	5	1	0	1
6	6	7	5	6	4.25	4	5	4	4	4.6	4	4	5	5	5	3	3	4	2	5	5	7	1	7	1	0	0
3.5	4	3	3	4	4.25	4	5	4	4	4.4	5	5	4	3	5	3.33	4	3	3	5	4	2	2	6	1	1	0
5.5	5	5	6	6	4	4	4	4	4	3.6	4	4	4	3	3	3.67	4	4	3	2	4	7	1	6	0	0	0
4	4	4	4	4	4.25	5	4	4	4	5.2	6	6	5	5	4	3.67	4	4	3	2	3	6	1	7	0	0	0
2.5	3	3	1	3	3.5	4	4	3	3	4.4	4	4	5	5	4	3.33	3	3	4	3	3	6	2	5	1	0	0
3	3	3	3	3	4	4	4	4	4	5	5	5	5	5	5	4.33	5	4	4	4	4	2	6	4	0	1	1
3.5	4	4	3	3	5.25	5	6	5	5	4.2	4	5	4	4	4	4.67	5	4	5	3	4	6	2	5	0	0	0
4.5	5	3	5	5	4.75	5	5	4	5	3.8	5	4	3	3	4	4	4	5	3	3	4	3	4	5	0	0	0
4	5	6	2	3	4.75	3	5	6	5	5.8	6	5	6	5	7	4.33	6	5	2	6	5	3	5	4	1	1	1
4.75	4	5	5	5	4	4	4	4	4	4.6	5	5	5	4	4	4.67	5	4	5	5	5	2	6	6	1	1	1
3.75	5	4	3	3	4	4	4	4	4	4.2	5	5	4	4	3	3.33	4	3	3	3	4	7	3	5	0	0	1
4	5	3	4	4	4.75	6	4	5	4	5.2	6	5	5	4	6	4	4	4	4	3	5	6	2	6	0	0	0
4.5	6	4	4	4	5.5	6	6	5	5	5	5	5	5	5	5	4.33	5	4	4	3	5	5	2	6	0	1	0
3	4	3	1	4	5.25	5	5	6	5	5	5	5	5	4	6	4.67	5	4	5	1	5	1	1	5	0	1	0
5.5	6	5	6	5	4.5	6	3	5	4	5.4	6	4	6	4	7	4.67	4	6	4	6	4	5	6	5	1	1	0
5.5	6	6	5	5	4.75	5	5	4	5	4.8	6	4	5	4	5	5	6	4	5	5	4	5	5	4	0	1	0
5.75	6	5	6	6	4.25	4	4	5	4	5.4	6	5	6	5	5	5	6	5	4	3	5	5	3	5	0	0	0
3.5	4	3	4	3	4.75	5	4	5	5	5.8	6	7	5	5	6	5.33	5	5	6	2	5	6	1	6	0	0	0
3.75	4	3	5	3	5.25	4	6	6	5	5.2	6	5	5	6	4	5.67	6	5	6	3	5	6	1	7	0	0	0
5	5	4	5	6	5.75	6	5	6	6	5.8	7	6	6	5	5	6	6	7	5	5	5	2	5	6	0	1	1
4.25	6	4	5	2	5.75	6	5	6	6	5.2	5	6	5	6	4	3.67	5	4	2	3	4	3	1	7	1	1	0
5.25	6	6	5	4	4.5	4	4	5	5	5	5	6	5	4	5	4.33	4	5	4	6	5	5	6	5	1	0	0
5.25	5	5	6	5	5	4	6	5	5	5	5	6	5	4	5	4.67	5	4	5	5	5	3	5	6	1	1	1
4.75	5	5	5	4	4.25	4	4	4	5	5	5	6	5	4	5	4.67	5	5	4	5	4	3	2	5	1	1	0
4.75	6	3	6	4	5.25	4	6	5	6	4.8	4	6	4	6	4	5	6	4	5	6	4	5	4	5	1	1	0
4.25	6	3	5	3	4.25	6	3	5	3	4.8	6	3	6	4	5	5	6	4	5	6	3	5	4	5	1	1	0
5	5	4	5	6	5	6	5	4	5	5	5	4	5	6	5	5.33	5	6	5	5	6	3	5	6	0	1	0
5.75	6	5	7	5	5.5	6	6	5	5	4.6	5	5	4	5	4	5.33	6	5	5	6	4	1	6	7	1	1	1
5.25	5	6	5	5	4.75	5	4	5	5	5.6	7	5	6	5	5	5.33	5	6	5	3	5	6	2	7	1	1	0
6	6	6	6	6	4.5	5	5	4	4	4.4	5	5	5	4	3	5.33	6	5	5	7	3	7	1	5	1	0	0
5.5	6	6	5	5	5.75	6	5	7	5	5.8	7	5	6	6	5	6	7	5	6	5	4	5	5	6	0	0	0
5	5	5	5	5	4.5	5	4	4	5	3.8	5	4	4	3	3	4	5	4	3	5	5	5	3	6	1	1	0
5.75	6	5	6	6	5	4	6	5	5	4.4	5	5	4	5	3	4.33	4	5	4	6	3	6	6	7	1	0	1
4.5	3	5	6	4	5	6	4	4	6	5.4	7	5	4	6	5	4.67	5	4	5	5	5	6	2	6	0	1	1
1.5	2	2	1	1	4.25	4	4	4	5	5.8	5	5	6	6	7	4.67	4	5	5	2	5	1	6	7	0	1	0
4.25	4	4	5	4	4.75	5	4	5	5	5.2	5	5	6	5	5	4.67	5	4	5	3	5	5	2	6	0	1	0
4.75	5	5	5	4	5	5	5	5	5	4.4	4	4	5	5	4	4.67	5	5	4	5	4	5	3	5	1	1	0
5	6	5	4	5	5	5	6	5	4	5.8	6	5	6	5	7	5	6	4	5	3	5	1	5	6	0	1	1
6	6	6	6	6	6	6	6	6	6	5.2	5	5	6	5	5	5	5	5	5	1	5	6	7	6	0	1	0
5.5	6	6	5	5	5	5	5	5	5	5.4	5	5	5	6	6	5	5	5	5	7	6	1	5	6	1	1	1
5.75	6	5	5	7	5.25	5	4	7	5	6	7	5	5	6	7	5	6	4	5	6	5	4	6	5	1	0	0
6	6	6	6	6	4.75	4	5	5	5	5.2	6	5	5	5	5	5	5	5	5	3	5	3	2	4	1	1	0
5.25	5	7	5	4	4.5	3	5	6	4	4.8	4	7	5	3	5	5	4	7	4	4	7	3	3	7	1	0	0
5.5	6	5	6	5	5	5	5	5	5	5	5	5	5	5	5	5	5	5	5	5	5	5	5	5	1	0	0
5.5	5	6	6	5	5.5	5	6	6	5	5.2	5	5	6	5	5	5.33	5	6	5	1	5	2	5	5	0	1	1
4.5	5	5	4	4	4	4	4	4	4	5.6	6	5	6	6	5	5.33	6	5	5	3	4	5	2	6	0	1	0
5.5	5	6	5	6	5.5	5	6	5	6	5.8	5	7	6	5	6	5.33	6	5	5	5	6	7	2	7	0	0	0
4.5	4	5	4	5	5	4	5	6	5	4.6	3	4	5	6	5	5.67	5	6	6	5	6	6	3	6	1	0	1
5.25	6	5	4	6	5.25	6	5	6	4	5.4	6	5	4	6	6	5.67	6	5	6	6	5	3	5	6	1	0	1
3.25	3	2	4	4	4.5	5	5	4	4	4.6	5	5	4	5	4	3.67	5	3	3	4	4	7	3	6	1	0	0
5.25	6	5	5	5	4.5	4	4	5	5	5.6	5	6	5	6	6	4.67	5	5	4	2	4	7	1	6	0	0	0
5.5	6	5	5	6	4.5	4	5	4	5	5	6	5	4	5	5	4.67	4	5	5	1	5	6	1	6	0	0	0
4.5	5	4	5	4	5.25	5	5	6	5	6	6	6	7	6	5	4.67	5	4	5	7	5	2	6	6	1	1	1
5.75	6	6	5	6	5	5	6	5	4	5.4	5	6	5	6	5	5	6	5	4	7	5	6	5	5	1	0	1
6	7	6	6	5	6	5	6	6	7	5.6	5	6	6	5	6	5.33	6	5	5	2	5	5	5	6	0	0	1
5.5	6	5	5	6	5.75	5	6	6	6	5.8	6	6	6	5	6	5.33	6	5	5	6	6	6	2	6	0	1	1
5.5	5	6	6	5	5.75	5	6	6	6	5.2	5	5	5	5	6	5.33	5	5	6	6	6	6	6	5	0	0	1
3.5	4	3	4	3	4.25	4	5	4	4	4.8	5	5	4	5	5	5.33	6	5	5	4	4	6	5	6	0	0	1
5.5	5	6	5	6	5.5	6	5	6	5	5.4	5	6	5	6	5	5.33	5	6	5	3	5	5	5	6	0	0	1
5.25	6	5	5	5	5.25	5	6	5	5	5.2	5	5	5	6	5	5.33	5	6	5	2	5	6	2	6	0	1	0
5.5	5	6	5	6	6	5	6	7	6	5.8	5	6	5	6	7	5.33	5	6	5	2	4	6	2	6	0	0	0
5.25	6	5	5	5	5.5	6	5	5	6	5.4	6	6	5	5	5	5.33	6	5	5	5	5	4	3	5	0	0	0
4.75	6	5	4	4	5.25	5	6	5	5	5.6	6	6	5	5	6	5.33	5	6	5	3	4	6	5	6	0	0	0
4	4	4	4	4	4.5	4	5	4	5	5	5	4	5	6	5	5.33	6	5	5	2	5	5	3	5	0	1	0
6.25	6	6	7	6	5.75	5	6	6	6	5.4	5	6	6	5	5	5.33	6	5	5	6	6	2	6	6	1	1	1
5.5	6	5	6	5	4.5	4	5	5	4	4.8	5	5	5	4	5	5.33	5	6	5	5	5	5	4	6	1	0	1
6.25	7	7	7	4	5	4	6	5	5	5.8	6	7	6	5	5	5.33	7	5	4	7	6	7	4	7	1	0	1
6.75	6	7	7	7	5	5	4	6	5	5.8	6	5	5	7	6	5.33	6	5	5	7	5	7	7	7	1	0	1
6.5	7	6	6	7	5.25	5	6	5	5	5.4	5	5	6	6	5	5.33	5	6	5	6	5	4	2	6	1	1	0
5.5	4	5	6	7	4.75	4	5	6	4	4.8	4	5	6	4	5	5.33	5	6	5	4	5	3	4	7	1	0	0
5.5	5	6	6	5	5.5	5	6	5	6	5.4	5	5	5	6	6	5.33	5	6	5	5	5	3	3	6	1	1	0
3.5	4	3	3	4	5.5	5	6	5	6	6.2	6	7	6	6	6	5.67	5	6	6	2	5	2	2	5	0	1	1
6	5	6	6	7	5	5	4	5	6	5	5	6	5	5	4	5.67	5	6	6	3	6	2	7	7	0	1	1
2.25	2	3	2	2	4.5	5	5	4	4	5.4	5	5	6	6	5	5.67	6	6	5	1	5	1	2	5	0	1	0
6.5	6	7	7	6	6.25	6	7	6	6	6.8	7	7	6	7	7	5.67	6	6	5	3	5	2	4	7	0	1	0
6.25	6	6	7	6	5.25	5	5	6	5	4.8	5	5	4	5	5	5.67	6	5	6	6	6	2	6	5	1	1	1
6.25	6	6	6	7	4.5	4	5	4	5	5.6	6	6	5	6	5	5.67	6	5	6	6	5	3	4	6	1	1	1
5.25	5	6	6	4	5.25	6	4	6	5	6.4	6	7	6	6	7	5.67	5	6	6	3	4	3	4	6	1	0	0
5.75	7	5	5	6	5	5	5	5	5	4.4	4	5	4	5	4	5.67	7	5	5	6	6	2	1	7	1	1	0
5	4	5	5	6	5	4	5	5	6	5.8	6	6	5	6	6	6	7	5	6	2	5	3	5	7	0	1	1
3.5	4	3	3	4	4.75	5	4	5	5	5.8	5	6	6	7	5	6	6	5	7	2	5	3	6	5	0	1	1
5.5	6	6	5	5	5.5	5	6	6	5	6	6	5	7	6	6	6	7	5	6	2	5	6	6	7	0	0	1
6.25	7	6	7	5	5.25	5	5	6	5	5.4	5	6	6	5	5	6	5	7	6	5	5	6	2	6	0	0	0
6	5	6	7	6	5.25	5	6	5	5	5.6	5	6	6	5	6	6	5	6	7	6	6	4	5	6	0	1	0
6.25	6	6	6	7	5.25	5	5	6	5	6.6	6	7	6	7	7	6	7	6	5	6	7	7	5	5	1	0	1
6	6	7	5	6	5.25	5	4	7	5	6.2	7	6	7	5	6	6	6	5	7	3	6	5	6	7	1	0	1
6.25	7	7	5	6	6	5	7	7	5	5.8	6	7	5	5	6	6	7	5	6	6	5	6	5	5	1	0	1
6	5	6	7	6	6.25	6	7	7	5	5.8	5	6	7	6	5	6	6	7	5	7	6	1	1	6	1	1	0
5	5	6	5	4	6.25	6	7	7	5	5.8	6	7	5	6	5	6.33	6	7	6	2	5	2	5	6	0	1	1
5.5	5	5	6	6	5.5	5	5	6	6	6	5	6	6	7	6	6.33	6	6	7	1	6	6	2	7	0	0	0
6.75	7	7	7	6	6.5	6	7	6	7	6.4	6	7	7	7	5	6.33	7	6	6	7	6	1	6	6	1	1	1
6	6	5	7	6	5.5	5	5	6	6	6.4	6	6	7	7	6	6.33	6	6	7	3	5	2	3	6	1	1	1
6.5	5	7	7	7	6	5	6	6	7	6.6	6	7	6	7	7	6.33	7	6	6	7	6	1	7	6	1	1	1
7	7	7	7	7	6	7	6	5	6	5.4	7	7	1	6	6	6.67	7	7	6	7	6	6	6	6	1	1	0
5.5	6	5	5	6	5.25	5	6	5	5	5.8	6	6	5	6	6	5	5	5	5	1	5	7	6	6	0	0	1
5.75	6	5	6	6	5	5	5	5	5	5.4	6	6	5	5	5	5	5	5	5	2	6	6	6	6	0	0	1
5.5	6	5	5	6	4.75	4	4	5	6	5.4	6	5	5	6	5	5	4	5	6	5	5	6	2	7	0	0	0
4.5	4	5	5	4	5	5	5	5	5	5.4	5	6	5	6	5	5	5	5	5	6	6	2	2	7	1	1	0
5.75	6	5	6	6	5.75	6	6	6	5	5.4	6	5	6	5	5	5.33	6	5	5	6	5	6	5	6	0	1	1
5	5	5	4	6	6	6	7	5	6	6.6	6	7	7	6	7	5.33	5	5	6	6	6	1	6	6	0	1	1
5.5	6	6	5	5	5.75	6	6	6	5	5.8	6	6	6	6	5	5.33	6	5	5	2	5	1	2	5	0	1	0
2.5	3	2	2	3	5.25	5	6	5	5	5	4	6	4	5	6	5.33	6	5	5	1	5	7	1	6	0	0	0
7	7	7	7	7	6	6	6	6	6	5.8	6	6	6	6	5	5.33	6	5	5	1	6	2	6	7	1	1	1
6.75	7	7	7	6	6	5	6	6	7	6.2	5	6	6	7	7	5.33	5	5	6	5	6	1	6	7	1	1	1
6.5	7	6	6	7	6.25	6	6	7	6	5.6	6	6	5	6	5	5.33	5	6	5	6	6	2	6	7	1	1	1
5.75	6	5	6	6	5.5	6	5	5	6	5.6	6	5	5	6	6	5.33	6	5	5	5	6	2	6	6	1	1	1
6.75	6	7	7	7	3.5	3	2	5	4	5.2	6	4	5	6	5	5.33	6	5	5	7	6	7	1	7	1	0	0
6	7	6	5	6	6.25	6	7	6	6	5.8	6	5	6	6	6	5.33	6	5	5	5	6	3	2	5	1	1	0
5.75	6	7	5	5	5	5	5	5	5	5.2	5	6	5	5	5	5.33	6	5	5	6	5	6	1	6	1	0	0
5.25	6	5	5	5	5.75	6	5	6	6	5.6	6	5	6	6	5	5.33	6	5	5	6	5	5	6	5	1	0	0
6	6	7	6	5	5.75	6	6	5	6	5.6	6	5	6	5	6	5.67	6	5	6	6	5	6	5	5	0	1	1
6	5	7	5	7	6	5	7	5	7	5.8	5	7	5	7	5	5.67	5	7	5	2	7	2	6	7	0	1	1
5.75	6	6	5	6	5.5	5	6	5	6	5.8	6	6	6	5	6	5.67	6	5	6	5	5	4	3	6	0	1	0
3.75	3	5	4	3	5.75	5	6	6	6	6.4	6	7	7	6	6	5.67	6	6	5	3	5	6	3	6	0	0	0
1.75	2	1	2	2	4	5	5	3	3	5.8	6	6	7	5	5	5.67	6	5	6	1	3	1	1	7	0	1	0
6.25	6	5	7	7	6.5	6	6	7	7	5.6	5	6	6	5	6	5.67	5	6	6	2	6	5	4	6	1	0	1
6	6	5	6	7	5.5	5	6	6	5	6.2	6	6	6	7	6	5.67	6	6	5	7	5	7	7	6	1	0	1
5	5	4	6	5	5.25	5	6	6	4	5.4	5	7	4	6	5	5.67	5	7	5	6	5	3	5	6	1	0	1
5.25	6	5	5	5	5.25	5	5	6	5	6.2	6	7	6	6	6	5.67	5	6	6	6	5	3	5	7	1	1	0
6.25	6	7	6	6	6.25	6	6	6	7	6	5	6	6	6	7	5.67	6	5	6	6	5	6	1	7	1	1	0
6.25	6	6	6	7	5.75	6	5	6	6	6.2	6	6	7	6	6	5.67	6	6	5	7	6	4	6	5	1	0	0
5.5	5	6	6	5	5.5	5	6	6	5	5.4	6	4	6	6	5	5.67	6	5	6	6	5	4	5	6	1	1	0
6	7	6	6	5	5.75	7	5	5	6	5.6	6	5	5	6	6	5.67	6	6	5	6	5	6	6	7	1	0	0
5.5	5	6	6	5	5.25	5	6	5	5	5.4	5	6	5	5	6	5.67	5	6	6	5	6	2	4	5	1	1	0
6.25	7	6	6	6	5.75	5	6	6	6	6.6	7	7	7	6	6	6	6	6	6	7	5	1	7	6	0	1	1
1.75	1	2	3	1	6	5	7	5	7	5.8	5	7	5	7	5	6	5	7	6	2	7	6	7	5	0	0	1
5.5	5	6	6	5	5.5	5	6	6	5	5.8	5	6	6	5	7	6	5	6	7	5	5	3	3	7	1	1	0
6.75	7	6	7	7	5.5	5	5	6	6	6	6	6	5	7	6	6.33	7	6	6	2	6	1	2	7	0	1	1
6	6	6	6	6	6.5	7	6	7	6	6.4	7	7	6	6	6	6.33	6	7	6	6	6	5	6	6	0	0	1
5.75	6	5	6	6	6.5	6	7	6	7	6.6	6	7	6	7	7	6.33	7	6	6	1	6	7	6	7	0	0	1
6.25	7	6	6	6	5.5	5	6	6	5	6.6	7	7	6	6	7	6.33	6	7	6	1	6	6	6	6	0	0	1
6.5	6	7	7	6	6.25	6	7	6	6	6	6	6	7	5	6	6.33	6	6	7	5	4	2	5	6	0	1	0
6.25	6	6	7	6	6.5	6	7	7	6	6.4	6	7	7	6	6	6.33	7	6	6	2	6	7	2	7	0	0	0
4.75	5	4	5	5	5.75	6	5	6	6	5.8	6	7	5	6	5	6.33	6	6	7	3	5	4	5	7	0	1	0
6.25	6	6	7	6	5.25	5	6	5	5	5.4	6	5	5	6	5	6.33	6	6	7	6	6	7	6	6	1	0	1
6.75	7	7	6	7	5.25	5	6	6	4	5.8	6	5	7	6	5	6.33	7	6	6	7	6	6	4	7	1	0	0
6	6	6	7	5	5.75	5	5	7	6	5.8	6	6	5	7	5	6.67	7	6	7	2	5	1	6	7	0	1	1
6.5	6	7	7	6	6.25	6	7	6	6	6.4	6	6	7	6	7	6.67	7	7	6	2	6	7	2	6	0	0	0
5.5	6	5	5	6	5.25	5	5	6	5	6.2	7	6	6	7	5	5.33	6	5	5	5	6	2	6	7	0	1	1
5.75	6	4	7	6	5.25	4	6	4	7	5.6	6	4	7	5	6	5.33	4	7	5	6	5	7	5	6	1	0	1
6	5	6	6	7	5.75	5	5	6	7	6	5	6	6	7	6	5.33	5	6	5	2	5	6	5	6	1	1	1
6	6	6	7	5	5.5	5	6	5	6	6.2	5	6	7	7	6	5.33	6	5	5	5	6	2	6	7	1	1	1
6.5	6	6	7	7	5.75	5	6	6	6	6.6	7	6	7	7	6	5.33	6	5	5	4	5	5	6	4	1	1	1
6.25	6	6	7	6	5.25	5	6	5	5	5.8	6	7	6	5	5	5.33	6	5	5	5	6	5	6	6	1	0	1
5.75	5	6	6	6	5.5	5	5	6	6	5.2	5	5	5	5	6	5.33	6	5	5	6	6	6	5	7	1	1	0
5.25	5	6	5	5	5.5	5	6	6	5	6.8	7	7	6	7	7	5.67	6	6	5	5	5	2	6	7	0	1	1
3.5	4	3	3	4	5.25	5	6	5	5	5	5	5	6	5	4	5.67	6	5	6	1	5	7	2	6	0	0	1
5.75	5	6	6	6	5.25	5	6	5	5	5.4	5	5	6	6	5	5.67	6	5	6	4	5	6	4	6	0	0	1
5.25	5	6	5	5	5	5	5	5	5	5.8	6	6	6	5	6	5.67	6	5	6	3	5	6	1	7	0	0	0
6.25	7	6	6	6	5.75	6	6	5	6	6.2	6	6	6	6	7	5.67	5	6	6	7	6	1	6	7	1	1	0
6	6	6	6	6	5.75	6	6	6	5	6.2	6	6	6	6	7	6	6	6	6	6	7	6	6	6	0	1	1
6	6	6	6	6	6.25	7	6	6	6	6.6	7	7	7	6	6	6	6	6	6	6	7	5	5	6	0	0	1
2	2	1	3	2	5.5	6	5	6	5	5.8	6	5	7	6	5	6	6	5	7	1	5	6	5	7	0	0	1
6.25	5	7	6	7	5.75	7	5	6	5	6.2	6	5	7	6	7	6	5	7	6	2	6	7	5	7	0	0	1
6	6	6	6	6	5.25	5	5	5	6	5.8	6	6	5	6	6	6	6	6	6	2	6	6	5	5	0	0	1
6.25	7	5	7	6	6	5	7	6	6	6	6	7	5	5	7	6	6	7	5	3	6	6	3	7	0	0	0
6	6	6	6	6	5	5	5	5	5	5.6	6	6	6	5	5	6	6	6	6	5	5	5	4	5	0	0	0
6	6	6	6	6	5.25	5	5	6	5	6	6	6	6	6	6	6	6	6	6	5	5	1	1	7	0	1	0
4.75	6	4	4	5	5	5	5	5	5	5.6	5	6	6	5	6	6	6	6	6	3	5	6	3	6	0	0	0
6	6	6	6	6	5	5	5	5	5	6.4	6	7	6	7	6	6	6	6	6	6	5	1	1	6	0	1	0
5.5	7	6	5	4	6	7	6	5	6	6.2	7	6	5	6	7	6	7	6	5	1	7	6	2	7	0	0	0
5.5	5	6	6	5	6.25	6	7	6	6	5.6	6	6	5	6	5	6	6	7	5	2	6	1	2	7	0	1	0
6.25	7	5	6	7	5.75	5	7	6	5	6	5	7	6	7	5	6	6	5	7	7	5	6	7	5	1	0	1
5.75	6	5	7	5	5	5	6	5	4	5.6	5	7	5	6	5	6	7	5	6	5	7	7	6	5	1	0	1
6	7	5	6	6	6	6	5	7	6	5.8	7	5	6	6	5	6	7	5	6	6	5	2	6	5	1	1	1
6.5	6	6	7	7	6	6	6	6	6	7	7	7	7	7	7	6	6	6	6	7	6	1	7	7	1	1	1
6	5	6	7	6	6	7	6	5	6	6	6	7	6	5	6	6	7	6	5	4	5	6	7	6	1	0	1
6	6	6	6	6	6	6	6	6	6	6.4	6	6	6	7	7	6	6	6	6	6	5	6	6	5	1	0	1
6.5	7	6	7	6	6.25	6	7	6	6	6.8	7	7	6	7	7	6	6	6	6	6	6	3	6	6	1	1	0
6	6	6	6	6	4.75	4	5	5	5	6.2	6	6	6	6	7	6	6	6	6	6	6	1	6	4	1	1	0
5	5	5	5	5	3.75	4	4	3	4	5	5	5	5	5	5	6	6	6	6	7	5	2	5	7	1	1	0
6.25	6	7	5	7	6	6	7	5	6	5.8	6	7	6	5	5	6	6	7	5	5	6	2	3	6	1	0	0
6.25	7	5	7	6	5.75	6	5	7	5	5.8	6	5	7	5	6	6	7	5	6	7	5	6	7	5	1	0	0
5.75	7	5	6	5	6.5	7	6	6	7	6.2	7	5	6	6	7	6.33	6	7	6	2	6	1	7	7	0	1	1
6.25	7	7	5	6	6.25	6	7	7	5	6	6	7	5	6	6	6.33	7	6	6	2	6	2	4	6	0	1	1
5.75	6	5	6	6	6.25	6	6	6	7	6.2	6	7	6	6	6	6.33	6	7	6	3	6	6	2	6	0	0	1
6.25	7	7	5	6	6.25	7	5	7	6	6	7	7	5	6	5	6.33	6	7	6	2	6	5	6	7	0	0	0
6.75	6	7	7	7	5.75	6	5	6	6	7	7	7	7	7	7	6.33	6	7	6	6	7	1	7	6	1	1	1
6.25	5	7	7	6	6.25	7	7	6	5	6	7	5	5	6	7	6.33	6	7	6	5	6	2	5	6	1	1	1
6	6	6	6	6	5.75	6	5	6	6	6.2	6	6	6	7	6	6.33	6	6	7	5	6	2	4	6	1	1	1
6	5	7	5	7	5.75	5	6	5	7	5.8	5	7	5	7	5	6.33	6	7	6	6	7	2	6	7	1	1	1
6.75	6	7	7	7	5.75	6	6	6	5	6.6	7	6	7	7	6	6.67	6	7	7	3	6	2	6	6	0	1	1
6.75	7	6	7	7	6	6	6	6	6	6.8	7	7	6	7	7	7	7	7	7	7	6	1	7	6	1	1	1
3	4	3	2	3	6	6	7	6	5	5.4	6	7	5	4	5	5.33	5	6	5	1	5	7	6	7	0	0	1
5.75	6	5	7	5	5.5	5	6	6	5	6	6	6	7	5	6	5.33	5	5	6	1	6	7	1	6	0	0	0
6.5	7	7	7	5	5.5	6	5	5	6	5.6	6	5	6	5	6	5.33	5	5	6	6	6	6	6	6	1	0	0
6.5	7	6	7	6	6	5	6	7	6	6.4	6	7	6	7	6	5.33	5	6	5	6	7	2	1	7	1	1	0
5.5	6	6	5	5	5.25	5	5	6	5	5.2	6	4	5	5	6	5.33	6	5	5	6	5	5	2	5	1	0	0
6	6	6	5	7	5.75	5	7	5	6	6.2	7	6	6	5	7	5.33	6	5	5	6	5	6	6	6	1	1	0
6.25	7	6	7	5	4.75	5	5	4	5	6.8	7	7	6	7	7	5.67	6	6	5	1	5	1	2	7	0	1	1
6.5	6	7	7	6	5.5	5	6	6	5	6.8	7	7	6	7	7	5.67	5	6	6	2	6	1	6	7	0	1	1
6.5	7	6	6	7	6	6	5	6	7	6.2	7	7	5	6	6	5.67	6	5	6	2	6	7	6	6	0	0	1
5.5	5	5	6	6	5.5	5	5	6	6	6.4	6	6	7	6	7	5.67	5	6	6	5	6	5	3	7	0	1	0
6.5	7	6	7	6	6.25	6	6	6	7	6.2	6	7	6	6	6	5.67	5	6	6	2	5	6	6	7	0	0	0
6.5	7	6	6	7	5.5	6	6	5	5	6.6	7	6	6	7	7	5.67	5	6	6	2	6	7	2	7	0	0	0
6.25	6	6	7	6	6.25	6	7	6	6	6.4	6	7	6	6	7	5.67	6	5	6	2	6	6	3	7	0	0	0
6.5	6	6	7	7	6.5	6	6	7	7	6.2	6	6	6	7	6	5.67	6	6	5	3	6	1	6	7	0	1	0
6	6	6	5	7	6.25	6	7	7	5	6.2	7	7	5	6	6	5.67	6	6	5	6	7	2	6	6	1	1	1
5.75	6	5	6	6	6.25	6	6	7	6	5.8	6	7	6	5	5	5.67	6	6	5	6	5	2	6	7	1	1	1
6.75	7	7	6	7	5.75	6	5	6	6	6.4	6	7	6	6	7	5.67	6	5	6	6	7	2	1	6	1	0	0
6.5	7	6	7	6	5.75	6	6	5	6	5	5	6	5	4	5	5.67	6	5	6	6	5	1	6	6	1	1	0
5.75	6	6	6	5	6.25	6	6	7	6	6.4	6	7	7	6	6	6	7	6	5	2	6	2	5	6	0	1	1
6.25	5	6	7	7	6.25	6	6	7	6	6.8	7	7	7	6	7	6	7	5	6	2	6	7	1	6	0	0	1
6.25	7	5	6	7	5.25	5	6	5	5	6	6	6	5	7	6	6	7	6	5	7	6	1	5	6	1	1	1
6.25	7	7	6	5	6.25	5	7	7	6	6.4	6	6	7	6	7	6	5	6	7	6	7	5	6	6	1	1	1
6.25	7	5	6	7	6.25	7	5	6	7	6.4	7	5	6	7	7	6	7	5	6	7	6	7	7	6	1	0	1
6	5	6	7	6	5.75	5	7	6	5	6	6	6	7	5	6	6	6	5	7	6	5	7	5	6	1	0	1
6	6	6	6	6	6	6	6	6	6	6	6	6	6	6	6	6	6	6	6	6	6	6	6	7	1	1	0
6.5	6	7	6	7	5.75	6	5	7	5	6	6	5	6	7	6	6	6	5	7	6	6	2	2	5	1	1	0
4	6	5	2	3	5.25	5	5	6	5	6.4	7	7	6	6	6	6.33	7	6	6	2	6	7	7	6	0	0	1
6.25	6	6	7	6	5.75	6	5	6	6	6	5	6	6	6	7	6.33	6	6	7	1	7	1	6	7	0	1	1
6	7	5	6	6	6.25	6	7	6	6	6.4	6	7	6	6	7	6.33	6	7	6	6	7	6	2	6	0	1	1
6.25	6	7	5	7	5.5	5	6	6	5	6.6	7	7	6	6	7	6.33	6	6	7	3	5	2	6	7	0	1	1
6.5	7	7	6	6	6	6	6	6	6	6	6	7	5	6	6	6.33	6	6	7	2	5	6	5	6	0	0	1
5	7	6	3	4	6.25	6	6	7	6	6.8	7	7	6	7	7	6.33	6	6	7	1	6	7	7	6	0	0	1
5.5	5	6	6	5	6.25	6	7	6	6	6.4	7	6	7	6	6	6.33	7	6	6	3	6	6	5	6	0	0	1
6.25	5	7	7	6	6.75	6	7	7	7	6.8	7	7	7	6	7	6.33	6	7	6	1	5	2	1	7	0	1	0
5.75	6	6	5	6	6.25	6	6	7	6	6.4	6	7	6	7	6	6.33	6	7	6	6	6	6	6	6	0	1	0
4.25	5	5	3	4	4.5	5	5	4	4	6.6	7	7	6	7	6	6.33	7	6	6	4	6	6	6	7	0	1	0
6	7	6	6	5	6.5	6	7	6	7	6.4	7	6	6	6	7	6.33	6	7	6	5	7	6	2	7	0	1	0
5.75	5	7	6	5	6.25	6	7	6	6	5.8	5	7	6	5	6	6.33	6	7	6	2	6	1	1	6	0	1	0
6.5	7	6	7	6	6.5	7	6	7	6	6.6	7	6	7	7	6	6.33	6	7	6	6	6	1	1	6	0	1	0
6	5	6	6	7	6.5	6	6	7	7	6.6	7	7	6	6	7	6.33	6	7	6	7	7	6	5	7	1	1	1
6	7	5	6	6	5.75	6	5	6	6	6.4	6	7	6	6	7	6.33	7	6	6	5	6	2	5	6	1	1	1
6.5	6	7	6	7	6.5	6	7	6	7	6.6	6	7	6	7	7	6.33	6	7	6	6	7	2	2	7	1	1	1
6.25	6	7	6	6	5.5	5	6	6	5	6.2	6	7	6	6	6	6.33	6	7	6	6	6	2	6	6	1	1	1
5.5	6	5	6	5	5.25	5	6	5	5	6	7	7	5	6	5	6.33	6	7	6	5	6	1	6	7	1	1	1
6.5	7	6	6	7	5.75	6	5	6	6	5.4	6	5	5	6	5	6.33	7	6	6	6	5	5	6	7	1	0	1
6	6	5	7	6	5.25	5	6	5	5	6.6	6	7	7	6	7	6.33	7	6	6	2	5	7	6	7	1	0	1
5.25	6	6	5	4	5.5	5	6	5	6	5.6	6	6	5	6	5	6.33	6	7	6	5	6	6	2	7	1	1	0
6.5	6	7	6	7	6.5	6	7	7	6	6.4	6	7	7	6	6	6.33	7	6	6	6	6	7	2	7	1	0	0
6.25	6	7	6	6	6.25	6	7	6	6	6.6	7	6	7	6	7	6.33	6	6	7	7	7	1	7	7	1	1	0
6.5	7	6	6	7	4.75	5	4	5	5	6.4	7	6	6	6	7	6.33	6	7	6	7	6	7	1	7	1	0	0
5.75	5	6	7	5	4.75	5	5	4	5	6	6	5	7	6	6	6.33	7	6	6	6	5	7	1	6	1	0	0
6.25	6	7	6	6	6.25	6	7	6	6	6.2	6	6	7	6	6	6.33	7	6	6	6	6	7	6	6	1	0	0
6.25	6	6	7	6	5.5	6	5	6	5	5.4	6	5	5	6	5	6.33	6	6	7	5	6	5	2	6	1	0	0
6.25	7	6	6	6	6	5	6	6	7	6.4	6	7	6	6	7	6.67	6	7	7	6	7	6	5	6	0	1	1
3	3	4	2	3	6.25	6	7	6	6	6	5	6	6	7	6	6.67	7	7	6	1	5	1	7	7	0	1	1
6.75	6	7	7	7	5.75	6	6	5	6	6.4	6	6	6	7	7	6.67	6	7	7	2	6	6	5	6	0	0	1
5.5	6	5	5	6	5.25	5	5	6	5	6.6	7	7	6	6	7	6.67	6	7	7	1	6	7	7	6	0	0	1
6.25	6	7	6	6	6.25	6	6	7	6	6.6	7	7	6	6	7	6.67	6	7	7	3	6	7	3	7	0	0	1
6.5	6	7	7	6	6	7	5	6	6	6.6	7	7	6	7	6	6.67	6	7	7	2	6	6	2	6	0	0	0
5.5	6	5	6	5	5.25	5	6	5	5	6.4	7	7	6	6	6	6.67	7	7	6	1	6	2	3	6	0	1	0
6.5	6	7	7	6	6	6	6	6	6	6.4	7	6	6	6	7	6.67	6	7	7	3	6	5	5	6	0	0	0
6.5	6	7	7	6	6.25	6	7	6	6	6.6	6	7	6	7	7	6.67	7	6	7	2	6	3	6	7	0	1	0
3	3	2	3	4	6.75	7	6	7	7	6.6	6	7	7	6	7	6.67	6	7	7	2	6	1	1	7	0	1	0
6.5	7	6	6	7	5.75	7	6	5	5	6.4	6	7	6	6	7	6.67	7	6	7	7	6	7	7	7	1	0	1
6.75	7	6	7	7	6	6	5	7	6	6	6	7	6	5	6	6.67	6	7	7	6	7	3	6	7	1	1	1
6.5	7	6	6	7	6	7	5	6	6	6.4	6	7	7	6	6	6.67	7	7	6	3	6	4	6	7	1	0	1
6.25	7	5	7	6	6	5	6	6	7	6.2	7	5	6	7	6	6.67	6	7	7	6	7	7	1	7	1	0	0
6.75	7	6	7	7	6.25	7	6	6	6	6.4	7	7	6	6	6	6.67	6	7	7	6	6	2	6	6	1	0	0
7	7	7	7	7	6.25	6	7	6	6	6.2	6	6	7	6	6	6.67	6	7	7	7	6	7	7	7	1	0	0
6.25	6	5	7	7	5.5	5	6	5	6	6.2	7	6	7	6	5	6.67	7	6	7	6	7	6	5	7	1	0	0
5	7	4	4	5	7	7	7	7	7	6.8	7	6	7	7	7	7	7	7	7	4	6	6	5	7	0	1	0
6.75	7	6	7	7	6	6	6	6	6	7	7	7	7	7	7	7	7	7	7	6	7	2	2	7	1	0	0
6.5	6	6	7	7	6	7	7	5	5	6.2	6	6	6	6	7	7	7	7	7	4	7	1	1	7	1	1	0
5.5	5	5	6	6	5.75	6	6	5	6	6.4	6	6	7	6	7	5.67	5	6	6	1	7	1	1	7	0	1	0
6.25	6	6	7	6	5.25	5	5	6	5	6	5	6	6	6	7	5.67	6	6	5	1	4	1	1	7	0	1	0
6.75	7	6	7	7	6	7	5	6	6	6.4	7	6	6	7	6	5.67	6	6	5	5	6	1	6	7	0	1	0
3.75	5	3	3	4	5.25	6	5	5	5	5.8	6	6	5	6	6	5.67	6	6	5	2	5	6	1	7	0	1	0
6	6	7	5	6	6	5	6	6	7	6.4	5	7	6	7	7	5.67	6	5	6	5	7	6	7	6	1	0	1
5.5	6	6	5	5	5.75	6	5	6	6	5.2	6	4	6	4	6	5.67	6	5	6	5	7	5	6	7	1	0	0
6.5	7	6	6	7	6.5	7	7	6	6	6.4	7	6	7	6	6	6	6	7	5	7	6	6	5	5	0	1	1
5	5	5	4	6	6	5	7	6	6	6	6	7	5	5	7	6	7	5	6	3	6	2	5	6	0	1	1
6.25	5	7	6	7	6.25	7	5	6	7	6.4	7	5	6	7	7	6	5	7	6	5	7	6	7	6	0	0	0
6.25	7	5	7	6	5.5	4	6	7	5	6	6	7	5	7	5	6	6	7	5	6	7	6	5	7	1	0	1
5.75	5	6	5	7	6.25	6	7	5	7	6	7	5	7	6	5	6	6	5	7	6	7	2	6	7	1	1	0
6.25	7	7	6	5	6.25	6	7	6	6	6	6	6	6	6	6	6.33	6	6	7	1	6	1	6	7	0	1	1
6.25	6	6	7	6	5.75	6	7	5	5	5.8	6	6	7	5	5	6.33	7	6	6	1	6	1	7	7	0	1	1
5.5	6	5	5	6	5.75	6	7	5	5	6.6	6	7	7	6	7	6.33	7	6	6	2	7	1	2	6	0	1	1
5.25	6	5	4	6	6.25	7	6	7	5	5.8	5	6	7	6	5	6.33	6	7	6	2	6	5	5	6	0	0	1
5.5	5	6	6	5	6.5	6	6	7	7	6.6	7	7	7	6	6	6.33	6	6	7	2	6	7	1	7	0	0	0
6.5	7	6	7	6	5.5	6	5	5	6	6.4	6	7	6	7	6	6.33	7	6	6	2	6	6	2	7	0	0	0
6.25	6	7	7	5	5.25	5	6	5	5	6.4	7	6	7	5	7	6.33	7	6	6	1	6	1	1	7	0	1	0
6.25	7	6	6	6	5.75	6	5	6	6	6.6	7	6	6	7	7	6.33	6	7	6	2	6	6	2	7	0	1	0
6.75	7	6	7	7	6	7	5	6	6	6.4	6	7	6	6	7	6.33	7	6	6	1	6	1	7	7	1	1	1
6.5	6	7	7	6	6.25	6	6	7	6	6.6	7	7	6	6	7	6.33	6	7	6	7	7	7	7	7	1	0	1
6	7	5	6	6	6	7	5	6	6	6.2	7	6	6	7	5	6.33	7	6	6	7	6	7	7	6	1	0	1
6.25	6	6	7	6	5.25	5	6	5	5	6.6	7	6	6	7	7	6.33	7	6	6	7	6	7	3	7	1	0	0
6.75	7	6	7	7	6.25	6	6	7	6	6.4	6	7	6	6	7	6.33	7	6	6	7	6	1	2	7	1	1	0
6.75	7	7	7	6	6.25	6	7	6	6	6.2	6	6	6	7	6	6.33	7	6	6	7	6	7	6	7	1	0	0
6.5	6	6	7	7	6.75	7	6	7	7	6.8	7	7	6	7	7	6.67	7	6	7	5	7	6	6	7	0	1	1
5.5	5	6	5	6	6	6	7	5	6	6.6	7	6	7	6	7	6.67	6	7	7	6	7	1	6	7	0	1	1
6.75	7	7	6	7	6.5	7	6	6	7	6.6	6	7	7	6	7	6.67	7	7	6	1	7	6	7	7	0	0	1
6.75	7	7	6	7	6.75	7	7	6	7	6.6	7	7	6	7	6	6.67	7	7	6	1	7	6	6	7	0	0	1
5.5	5	6	6	5	6.5	6	7	7	6	6.6	7	6	7	7	6	6.67	6	7	7	1	6	7	7	7	0	0	1
6.5	7	6	6	7	6.75	7	7	6	7	6.6	6	7	7	6	7	6.67	7	6	7	3	6	6	5	7	0	0	0
6.5	6	6	7	7	6.25	6	6	7	6	6.6	7	7	6	6	7	6.67	7	6	7	3	6	6	3	7	1	0	1
6.5	6	7	7	6	6.5	6	7	6	7	6.6	6	7	7	6	7	6.67	7	7	6	6	7	5	5	7	1	0	1
6.75	7	7	6	7	6.25	6	7	5	7	6.2	6	7	7	5	6	6.67	6	7	7	7	6	7	7	6	1	0	1
6.75	7	6	7	7	6.5	7	6	7	6	6.8	7	6	7	7	7	6.67	7	7	6	6	6	6	6	7	1	1	0
6.75	7	7	6	7	5.5	5	5	6	6	5.8	4	6	7	6	6	6.67	7	7	6	6	7	2	2	7	1	1	0
6.75	7	6	7	7	6	6	7	5	6	6.4	7	6	7	6	6	6.67	7	6	7	7	6	7	6	6	1	0	0
6.5	7	6	7	6	6.5	7	6	7	6	6.6	7	6	7	6	7	6.67	7	6	7	7	6	7	6	7	1	0	0
6.5	6	7	6	7	6.5	6	7	6	7	6.8	7	7	6	7	7	6.67	6	7	7	7	7	1	7	7	1	1	0
7	7	7	7	7	6.25	7	6	6	6	6.8	6	7	7	7	7	7	7	7	7	1	7	7	7	6	0	0	1
6.5	7	6	7	6	6.5	7	6	7	6	6.6	7	6	7	6	7	7	7	7	7	1	7	7	6	7	0	0	1
6.75	7	7	6	7	6.25	6	6	7	6	6.8	7	7	6	7	7	7	7	7	7	2	6	6	6	7	1	1	1
6.5	7	6	6	7	6.25	7	6	6	6	6.2	6	6	6	7	6	7	7	7	7	7	6	7	7	7	1	0	1
6.75	7	7	7	6	5.25	5	5	5	6	6.6	7	7	6	6	7	7	7	7	7	6	6	7	5	6	1	0	1
2.75	2	3	3	3	2.5	2	3	2	3	6.4	7	7	7	5	6	3.33	3	4	3	4	1	7	7	5	1	1	1
4.5	5	5	4	4	5.25	5	5	6	5	5.2	5	5	6	5	5	6	6	6	6	2	5	7	1	7	0	0	0
7	7	7	7	7	6	6	6	6	6	7	7	7	7	7	7	6.33	7	6	6	7	7	1	7	7	0	1	1
6.25	6	6	6	7	6.5	6	7	6	7	6.6	6	6	7	7	7	6.33	6	6	7	1	7	7	2	7	0	0	1
2.75	3	4	2	2	6.5	6	6	7	7	6.6	6	7	7	6	7	6.33	6	6	7	1	6	7	7	6	0	0	1
7	7	7	7	7	6.5	6	7	6	7	7	7	7	7	7	7	6.67	7	6	7	7	6	6	6	6	1	0	1
7	7	7	7	7	6.5	6	7	6	7	6.6	6	6	7	7	7	6.67	6	7	7	6	7	6	7	7	1	1	0
7	7	7	7	7	7	7	7	7	7	7	7	7	7	7	7	7	7	7	7	7	7	1	7	7	0	1	1
7	7	7	7	7	7	7	7	7	7	7	7	7	7	7	7	7	7	7	7	7	7	7	5	7	0	0	1
7	7	7	7	7	7	7	7	7	7	7	7	7	7	7	7	7	7	7	7	4	7	6	3	7	0	1	0
7	7	7	7	7	7	7	7	7	7	7	7	7	7	7	7	7	7	7	7	1	7	7	1	7	0	0	0
7	7	7	7	7	6.25	6	6	7	6	7	7	7	7	7	7	7	7	7	7	1	7	2	4	7	0	0	0
